# Supplementary material for: The Antifungal Activity of Ag/CHI NPs against Rhizoctonia solani Linked with Tomato Plant Health
Source: Plants (Basel). 2021 Oct 25;10(11):2283. doi: 10.3390/plants10112283 (PMC8618975; doi:10.3390/plants10112283)
Supplement: Supplementary file 1 [file plants-10-02283-s001.zip]

Archive with 1 entries (1 files):
- plants-1368606-supplementary.pdf
